# Supplementary material for: Atipamezole Reverses Cardiovascular Changes Induced by High-Dose Medetomidine in Cats Undergoing Sedation for Semen Collection
Source: Animals (Basel). 2023 Jun 7;13(12):1909. doi: 10.3390/ani13121909 (PMC10295038; doi:10.3390/ani13121909)
Supplement: Supplementary file 1 [file animals-13-01909-s001.zip]

Archive with 1 entries (1 files):
- animals-2374144-supplementary.xlsx
