# Supplementary material for: Atipamezole Reverses Cardiovascular Changes Induced by High-Dose Medetomidine in Cats Undergoing Sedation for Semen Collection
Source: Animals (Basel). 2023 Jun 7;13(12):1909. doi: 10.3390/ani13121909 (PMC10295038; doi:10.3390/ani13121909)
Supplement: Supplementary file 1 [file animals-13-01909-s001.zip › animals-2374144-supplementary.xlsx]

## Sheet: Table S1 Dedation Day 0-28
Cat	Date	Day	Timepoint	Weight	Time of Ultrasound	Time of Medetomidine	Time of Ketamin	Time of Epididymectomy	Time of Atipamezole	Time between Medetomidine and Ultrasound	Time between Ketamin and Ultrasound	Time between Atipamezole and Ultrasound	Time between Medetomidine and Atipamezole	Time between Ketamin and Atipamezole	Heart Rate	Troponin
		0, 7, 14, 21	BL = baseline, MED = after Medetomidine, ATI = after Atipamezole	kg	for ultrasound					minutes	minutes	minutes	minutes	minutes	beats/minutes	ng/mL
1	2020-09-24	0	BL	4.33	09:30:00	10:00:00	10:35:00	10:40:00	10:55:00						230	0.03
			MED		10:22:00	10:00:00	10:35:00	10:40:00	10:55:00	22					143	0.05
			ATI		11:15:00	10:00:00	10:35:00	10:40:00	10:55:00	75	40	20	55	20	260
2	2020-09-24	0	BL	5.31	11:20:00	11:28:00	11:57:00	12:02:00	12:17:00						215	0.01
			MED		11:47:00	11:28:00	11:57:00	12:02:00	12:17:00	19					123	0.1
			ATI		12:32:00	11:28:00	11:57:00	12:02:00	12:17:00	64	35	15	49	20	203
3	2020-09-24	0	BL	6.03	12:06:00	12:31:00	13:20:00	13:22:00	13:40:00						170	0
			MED		12:51:00	12:31:00	13:20:00	13:22:00	13:40:00	20					81	0
			ATI		14:04:00	12:31:00	13:20:00	13:22:00	13:40:00	93	44	24	69	20	127
4	2020-09-24	0	BL	5.88	14:17:00	14:28:00	15:08:00	15:09:00	15:29:00						150	0.02
			MED		14:48:00	14:28:00	15:08:00	15:09:00	15:29:00	20					123	0.15
			ATI		15:49:00	14:28:00	15:08:00	15:09:00	15:29:00	81	41	20	61	21	243
5	2020-09-24	0	BL	5.62	15:17:00	15:34:00	16:17:00	16:18:00	16:37:00						183	0
			MED		15:58:00	15:34:00	16:17:00	16:18:00	16:37:00	24					82	0.05
			ATI		17:08:00	15:34:00	16:17:00	16:18:00	16:37:00	94	51	31	63	20	239
6	2020-09-24	0	BL	6.28	16:30:00	16:45:00	17:46:00	17:46:00	18:06:00						180	0
			MED		17:07:00	16:45:00	17:46:00	17:46:00	18:06:00	22					86	0.01
			ATI		18:31:00	16:45:00	17:46:00	17:46:00	18:06:00	106	45	25	81	20	191
1	2020-10-01	7	BL	4.33		08:56:00			09:21:00						204
			MED			08:56:00			09:21:00						136
			ATI			08:56:00			09:21:00				25		240
2	2020-10-01	7	BL	5.31		09:32:00			09:55:00						240
			MED			09:32:00			09:55:00						103
			ATI			09:32:00			09:55:00				23		264
3	2020-10-01	7	BL	6.03		10:37:00			11:00:00						n. a.
			MED			10:37:00			11:00:00						77
			ATI			10:37:00			11:00:00				23		118
4	2020-10-01	7	BL	5.88		10:05:00			10:25:00						222
			MED			10:05:00			10:25:00						121
			ATI			10:05:00			10:25:00				20		204
5	2020-10-01	7	BL	5.62		11:10:00			11:33:00						176
			MED			11:10:00			11:33:00						88
			ATI			11:10:00			11:33:00				23		138
6	2020-10-01	7	BL	6.28		11:40:00			12:14:00						162
			MED			11:40:00			12:14:00						77
			ATI			11:40:00			12:14:00				34		160
1	2020-10-08	14	BL	4.33		09:05:00			09:22:00						240
			MED			09:05:00			09:22:00						160
			ATI			09:05:00			09:22:00				17		246
2	2020-10-08	14	BL	5.31		09:38:00			10:00:00						268
			MED			09:38:00			10:00:00						108
			ATI			09:38:00			10:00:00				22		200
3	2020-10-08	14	BL	6.03		10:13:00			10:35:00						188
			MED			10:13:00			10:35:00						80
			ATI			10:13:00			10:35:00				22		204
4	2020-10-08	14	BL	5.88		10:50:00			11:14:00						198
			MED			10:50:00			11:14:00						124
			ATI			10:50:00			11:14:00				24		232
5	2020-10-08	14	BL	5.62		11:30:00			11:55:00						196
			MED			11:30:00			11:55:00						98
			ATI			11:30:00			11:55:00				25		180
6	2020-10-08	14	BL	6.28		12:06:00			12:31:00						186
			MED			12:06:00			12:31:00						81
			ATI			12:06:00			12:31:00				25		172
1	2020-10-15	21	BL	4.33		13:38:00			14:02:00						240
			MED			13:38:00			14:02:00						123
			ATI			13:38:00			14:02:00				24		240
2	2020-10-15	21	BL	5.31		14:10:00			14:41:00						262
			MED			14:10:00			14:41:00						113
			ATI			14:10:00			14:41:00				31		240
3	2020-10-15	21	BL	6.03		15:21:00			15:43:00						180
			MED			15:21:00			15:43:00						84
			ATI			15:21:00			15:43:00				22		168
4	2020-10-15	21	BL	5.88		14:48:00			15:13:00						204
			MED			14:48:00			15:13:00						125
			ATI			14:48:00			15:13:00				25		180
5	2020-10-15	21	BL	5.62		15:56:00			16:16:00						204
			MED			15:56:00			16:16:00						81
			ATI			15:56:00			16:16:00				20		132
6	2020-10-15	21	BL	6.28		16:22:00			16:46:00						180
			MED			16:22:00			16:46:00						82
			ATI			16:22:00			16:46:00				24		192
1	2020-10-22	28	BL	4.48		09:06:00			09:43:00						280	0.02
			MED			09:06:00			09:43:00						129	0.03
			ATI			09:06:00			09:43:00				37		280
2	2020-10-22	28	BL	5.3		09:58:00			10:29:00						248	0
			MED			09:58:00			10:29:00						108	0
			ATI			09:58:00			10:29:00				31		n.a.
3	2020-10-22	28	BL	6.03		11:04:00			11:35:00						160	0
			MED			11:04:00			11:35:00						74	0
			ATI			11:04:00			11:35:00				31		n.a.
4	2020-10-22	28	BL	5.83		12:03:00			12:35:00						240	0.06
			MED			12:03:00			12:35:00						116	0.1
			ATI			12:03:00			12:35:00				32		156
5	2020-10-22	28	BL	6.3		13:34:00			13:54:00						200	0
			MED			13:34:00			13:54:00						82	0.03
			ATI			13:34:00			13:54:00				20		n.a.
6	2020-10-22	28	BL	6.7		14:23:00			14:54:00						200	0
			MED			14:23:00			14:54:00						93	0.04
			ATI			14:23:00			14:54:00				31		n.a.

## Sheet: Table S2 Echocardiography Day 0
cat	body weight	timepoint	HR	IVSd	LVIDd	LVPWd	IVSs	LVIDs	LVPWS	FS	EF	EDV ml	ESV	SV	CO	L MAPSE	lMVs'	lMVe'	lMVa'	lMV e':a'	E:le'	RVIDd	TAPSE	RVAd cm2	RVAs	RV FAC	TV s'	TV e'	Ao VEL	Ao VTI cm	Ao DIAM mm	Ao AREA cm2	SV LV ml	CO LV L/min	LVET	PV VTI	PV DIAM	PV AREA cm2	SV RV ml	CO RV L/min	E VEL	MV VTI cm	E DT	IVRT	LA max DIAM	LA:Ao	LA min DIAM	LA FS	RAmax
1	4.33	BL	230	4	12	4	6	6	7	50	79	3	0.6	2.4	0.552	3.5	7	9.2	11	0.836364	6.52174	6	7	1.37	0.44	67.8	12.8	23.4	1	9.4	8	2.0096	1.88902	0.434476	138	4.9	9	2.5434	1.24627	0.286641	0.6	3.6	55	55	13	1.5	8	38.4615	12
2	5.31	BL	215	4	15	4	6	9	6	39	72	4.4	1.3	3.2	0.688	6	8.8	16.2	n.a.	n.a.	5.37037	10	9	1.8	0.77	56	11.7	22.5	0.9	7	8.3	2.16315	1.5142	0.325553	113	5.5	9	2.5434	1.39887	0.300757	0.87	5	58	56	15.5	1.3	10	35.4839	16
3	6.03	BL	170	4	19	4	7	10	8	47	61	5.8	2.3	3.6	0.612	7.4	6.5	6	7.4	0.810811	9.5	11	10	2.3	1.1	52	10	11	0.9	8.9	9	2.5434	2.26363	0.384816	144	7.2	9	2.5434	1.83125	0.311312	0.57	6.2	70	60	16	1.3	11.4	28.75	15
4	5.88	BL	150	3	19	3	5	13	6	34	61	3.8	1.5	2.3	0.345	6	6.1	7.4	7	1.05714	7.02703	10	8	1.35	0.6	57	9.7	17	0.7	7	7.9	1.95967	1.37177	0.205766	141	6.4	9.2	2.6577	1.70093	0.255139	0.52	5.9	80	56	14	1.34	9.5	32.1429	12
5	6.28	BL	183	3	19	4	8	9	8	50	65	5.8	1.6	3.1	0.5673	4.7	5.4	11.2	7.5	1.49333	5.625	8	10	2.3	0.8	65	16.5	13.8	1.1	10	9.6	2.89382	2.89382	0.52957	146	9.6	10	3.14	3.0144	0.551635	0.63	7	86	56	14	1.19	9.2	34.2857	11
6	5.62	BL	180	4	20	4	7	11	8	45	67	5	1.7	3.3	0.594	5	6.6	8.5	7.8	1.08974	9.41176	8	9	2	0.6	71	11.4	12.1	0.9	9.6	9	2.5434	2.44166	0.4395	151	8.4	10	3.14	2.6376	0.474768	0.8	5.1	75	49	16	1.28	11.3	29.375	10
1		MED	143	3	14	4	5	11	5	23	33	3.6	2.4	1.2	0.1716	2	3.7	5.1	3.5	1.45714	6.47059	7	6	1	0.45	56	n.a.	n.a.	0.5	4.6	8	2.0096	0.924416	0.132191	137	2.8	8.4	2.21558	0.620364	0.088712	0.33	3	72	62	12.8	1.24	11.4	10.9375	11.8
2		MED	123	4	15	4	6	11	6	28	22.4	4.2	2.9	1.2	0.1476	1.9	4.2	4.3	3.8	1.13158	7.90698	9	6	1.4	0.78	44	6.8	9.9	0.35	3.5	8	2.0096	0.70336	0.0865133	139	3.1	8.9	2.48719	0.77103	0.0948367	0.34	3.1	77	78	13.7	1.38	11.4	16.7883	13.3
3		MED	81	4	18	5	6	13	7	29	64	7.6	2.7	4.9	0.3969	4.4	3.9	7.7	6	1.28333	7.79221	11	8	1.3	0.9	35	5.8	9.6	0.73	8.6	8	2.0096	1.72826	0.139989	174	3.9	9	2.5434	0.991926	0.080346	0.6	6.7	78	54	17.8	1.4	15	15.7303	13.5
4		MED	123	3	19	3	3	17	4	13	25	5.7	4.3	1.5	0.1845	2.3	4.2	3.1	6.5	0.476923	8.06452	9	7	1	0.5	48	5.6	7	0.4	4.1	8	2.0096	0.823936	0.101344	132	3.2	8.1	2.06015	0.659249	0.0810877	0.25	3.6	62	88	15.3	1.4	12.7	16.9935	11.6
5		MED	82	4	19	4	6	14	6	26	24	6.8	5.1	1.6	0.1312	3.7	4.2	6.9	4.8	1.4375	8.4058	10	9	1.6	0.6	61	8.4	10.2	0.6	7.5	9	2.5434	1.90755	0.156419	178	4.8	9.5	2.83385	1.36025	0.11154	0.58	5.6	55	81	17.9	1.33	15.7	12.2905	14.3
6		MED	86	4	19	4	6	14	6	25	39	7	4.3	2.7	0.2322	3.4	4.3	7.1	4.5	1.57778	7.88732	8	5	2.2	1.3	40	6.3	10.4	0.36	4.6	8	2.0096	0.924416	0.0794998	175	3.7	9	2.5434	0.941058	0.080931	0.56	5.3	88	74	20.7	1.44	16.8	18.8406	12.6
1		ATI	260	4	14	4	6	7	7	50	62	3.5	1.3	2.2	0.572	3.8	6.6	14	n.a.	n.a.	4.42857	8	6	1.3	0.53	59	17.9	26.8	0.96	7.5	8	2.0096	1.5072	0.391872	115	5.1	8	2.0096	1.0249	0.266473	0.62	5.6	64	48	13	1.36	9.5	26.9231	12
2		ATI	203	5	14	5	7	9	6	32	51	4.4	2.2	2.2	0.4466	3.2	6.3	12.8	n.a.	n.a.	6.25	9	10	2.3	1.2	51	11.4	23.9	0.48	4	8	2.0096	0.80384	0.16318	117	5.5	9	2.5434	1.39887	0.283971	0.8	4.5	65	48	13.5	1.3	10.5	22.2222	12.6
3		ATI	127	4	20	4	8	9	8	54	73	6.9	1.75	4.4	0.5588	6	7.3	10.6	9.3	1.13978	6.98113	12	7	1.5	0.5	67	14.4	11.4	1.36	13.4	8.7	2.37667	3.18473	0.404461	142	5.7	9.7	2.95443	1.68402	0.213871	0.74	8	72	47	17	1.46	10.5	38.2353	13
4		ATI	243	3	17	4	5	12	6	34	50	4.1	2.1	2	0.486	4.1	8.8	14.3	n.a.	n.a.	5.87413	8	7	1.2	0.45	62	15.2	25	0.9	7.2	7.4	1.71946	1.23801	0.300837	129	6.3	8	2.0096	1.26605	0.30765	0.84	4.1	50	53	15	1.42	9.6	36	11.7
5		ATI	239	4	18	5	8	10	8	43	65	5.2	1.5	3.7	0.8843	5	10	15.2	n.a.	n.a.	6.57895	10	8	1.7	0.6	64	17.2	29	0.92	7.2	8.8	2.43162	1.75076	0.418432	116	8.2	8.6	2.32234	1.90432	0.455133	1	5.7	50	47	14.9	1.16	9.4	36.9128	12.6
6		ATI	191	4	15	4	7	10	8	37	62	6.3	2.4	3.9	0.7449	4.2	7.1	9.6	6.9	1.3913	7.29167	8	7	1.6	0.73	52	12.1	14	0.7	6.5	9.8	3.01566	1.96018	0.374394	126	5.9	9.1	2.60023	1.53414	0.29302	0.7	5	71	49	14.5	1.46	11	24.1379	12.4
[truncated: 4 more columns]
